# Supplementary material for: Structure and function of the SIT1 proline transporter in complex with the COVID-19 receptor ACE2
Source: Nat Commun. 2024 Jun 29;15:5503. doi: 10.1038/s41467-024-48921-x (PMC11217458; doi:10.1038/s41467-024-48921-x)
Supplement: Supplementary file 4 — Source Data [file 41467_2024_48921_MOESM4_ESM.zip › Source data/Fig4g_source_data.xlsx]

## Sheet: Sheet2
[Proline] (μM)	WT	WT	WT	WT	WT	V196F	V196F	V196F	V196F	V196F	T199M	T199M	T199M	T199M	T199M	G253S	G253S	G253S	G253S	G253S	N410A	N410A	N410A	N410A	N410A
1	0.72	1.29	0.72	1.38	0.81	1.84	2.38	1.09	-0.56	-0.5	0.06	0	0.42	0.01	0.47	-0.34	0	0.69	0	1.75	1.63	0.53	0.53	0	0
3	3.13	4.06	1.38	3.94	5.88	3.78	3.53	3.41	1.5	1.44	2.25	1.13	0.94	0.9	1.35	0.53	1.5	2.66	2.53	3	3.53	2.19	0.78	1.34	1.94
10	7.56	14.28	6.81	12.75	15.06	11.41	11.59	17.81	9.88	8.06	5.41	5.63	2.14	2.29	2.39	7.69	9.41	5.63	8.94	9.19	7.25	4.47	2.75	3.44	5.84
30	12.03	24.13	19.71	21.06	26.56	31.28	32.69	32.22	22.78	29.66	6.91	9.5	3.21	3.56	5.18	14.56	16.97	10.09	16.63	21	14.31	14.19	5.81	6.19	9.81
100	15.25	34.5	27.94	29.16	33.66	73.19	78	74.03	51.47	66.53	9.38	11.75	4.44	5.01	6.65	20.06	24.88	15.41	23.69	25.97	18.16	21.41	10.75	9.56	15.66
300	19.13	38.28	31.78	32.38	37.41	116.94	121.97	110.34	74.41	99.28	11	12.75	5.8	6.47	7.61	23.41	26.78	17.84	25.38	29.41	20.41	24.34	12.94	12.19	16.44
1000	20.69	41.78	33.56	32.78	40.97	154.25	150.53	137.25	89.59	123.44	12.5	14.03	6.73	7.76	9.67	26.75	30.44	19.44	29.06	32.44	21.94	26.78	14.84	13.06	18.13
3000	20.91	42.78	34.63	34.22	41.38	164.66	163	144.56	95.5	123.38	12.75	14.59	6.98	8.76	9.88	26.88	29.53	19.5	29.78	32.8	22.88	27.44	14.84	14.19	18.56
